# Supplementary material for: Inhibitory Effect and Mechanism of Chitosan–Ag Complex Hydrogel on Fungal Disease in Grape
Source: Molecules. 2022 Mar 4;27(5):1688. doi: 10.3390/molecules27051688 (PMC8911985; doi:10.3390/molecules27051688)
Supplement: Supplementary file 1 [file molecules-27-01688-s001.zip]

Archive with 1 entries (1 files):
- molecules-1531094-supplementary.pdf
